# Supplementary material for: Neighbour presence, not identity, influences root and shoot allocation in pea
Source: PLoS One. 2017 Mar 14;12(3):e0173758. doi: 10.1371/journal.pone.0173758 (PMC5349671; doi:10.1371/journal.pone.0173758)
Supplement: S1 File — (XLSX) [file pone.0173758.s001.xlsx]

## Sheet: for SAS
siteyr	Rep	Trt	f_emer	n_emer	p_ht	leafarea	shoot_bmassF	shoot_bmassN	root_bmassF	root_bmassN	root:shootF	root:shootN	1stInt_nodE	1stint_nod_1to2	2ndint_nodE	2ndint_nod1to2	3rdint_nodE	3rdint_nod1to2	4thint_nodE	4thint_nod1to2	4thint_nod8to9	5thint_nodE	5thint_nod1to2	5thint_nod8to9	6thint_nodE	6thint_nod1to2	6thint_nod8to9
grnhse1	1	NocompOat	3	3	36.5	119.11	2.24	1.11	0.34	0.455	6.58824	0.40991	10.5	10	12	13	15	17	15	12	.	17	14	.	11	14	39
grnhse1	2	NocompOat	3	2.25	32	132.91	1.96	1.88	0.19	0.4125	10.3158	0.219415	13	10	18	10	18	10	20	12	.	13	14	9	17	19	20
grnhse1	3	NocompOat	2	2	34	80.03	1.04	2.16	0.23	0.9475	4.52174	0.438657	9	6	12	11	13	10	13	10	.	9	15	31	12	15	31
grnhse1	4	NocompOat	4	2.5	26	157.98	1.88	1.3225	0.26	1.8225	7.23077	1.37807	8	8	13	12	15	14	15	12	.	14	11	20	14	17	.
grnhse1	1	NocompPea	2	4.75	35	172.9	2.46	2.4	0.38	0.2225	6.47368	0.0927083	9	9	12	11	17	20	9	10	27	12	11	24	13	17	27
grnhse1	2	NocompPea	3	4	30	60.16	0.99	2.095	0.13	0.1725	7.61538	0.0823389	8	7	14	10	14	13	11	14	.	13	11	21	16	13	22
grnhse1	3	NocompPea	3	5.25	36	104.14	1.76	1.7675	0.94	0.185	1.87234	0.104668	7	8	9	10	14	11	9	7	.	18	11	.	17	14	32
grnhse1	4	NocompPea	4	5.25	40.5	126.07	2.29	1.825	0.15	0.19	15.2667	0.10411	9	9.5	11	12	19	12	14	12	.	18	12	.	15	13	24
grnhse1	1	RootcompOat	3	4.25	36	156.98	2.62	1.93	0.37	0.3825	7.08108	0.198187	9	6	10	7	13	9	15	7	.	14	17	.	12	17	42
grnhse1	2	RootcompOat	5	2	24	111.48	1.22	1.6325	.	0.2525	.	0.154671	4	6	8	9	12	11	8	6	.	10	10	.	9	9	27
grnhse1	3	RootcompOat	3	2.25	47	141.82	2.9	1.2875	0.21	0.2825	13.8095	0.219417	6	6	12	15	11	16	4	8	10	13	20	25	12	18	26
grnhse1	4	RootcompOat	3	3	25.5	104.59	1.53	1.7075	0.3	0.4225	5.1	0.247438	5	5	8	9	12	13	9	12	.	13	15	.	18	14	21
grnhse1	1	RootcompPea	3	3.25	35	134.95	1.88	2.4125	0.26	0.2725	7.23077	0.112953	8.5	8	11	10	21	12	7	12	.	10	14	.	11	12	32
grnhse1	2	RootcompPea	4	3.5	48	121.14	3.45	2.5725	0.19	0.2	18.1579	0.0777454	10	12	11	11	12	11	15	11	16	10	15	28	7	12	28
grnhse1	3	RootcompPea	4	3.75	26.5	156.66	2.18	3.125	0.27	0.3375	8.07407	0.108	8	8	12	10	10	10	14	17	27	14	17	.	14	16	14
grnhse1	4	RootcompPea	3	2.5	22	115.95	1.57	2.4075	0.18	0.1425	8.72222	0.05919	7	11	11	12	10	12	10	11	.	10	20	.	18	19	.
grnhse1	1	ShootcompOat	2	3.5	32.5	185.17	3.36	4.115	0.65	0.845	5.16923	0.205346	9	9	13	10	17	12	16	9	.	11	10	.	12	17	38
grnhse1	2	ShootcompOat	3	2.25	21.5	112.7	1.86	1.2275	0.25	0.37	7.44	0.301426	10	8	12	10	18	14	16	10	.	9	16	.	16	15	.
grnhse1	3	ShootcompOat	3	2	46	181.33	4.32	.	0.55	.	7.85455	.	7	8	10	9	15	8	14	10	22	14	9	26	9	16	27
grnhse1	4	ShootcompOat	3	2	36	181.81	3.8	2.5525	0.78	0.7625	4.87179	0.298727	5	6	11.5	10	16	13	12	14	.	12	21	.	18	17	33
grnhse1	1	ShootcompPea	3	4.5	34	207.61	3.21	2.865	0.9	0.3525	3.56667	0.123037	8	8	8	9	12	8	10	13	.	18	12	.	13	14	22
grnhse1	2	ShootcompPea	4	4.5	42	96.63	2.52	2.475	0.42	0.1975	6	0.079798	7	7	8	9	17	10	10	10	23	17	9	26	15	10	23
grnhse1	3	ShootcompPea	3	4.75	39.5	202.53	4.61	2.575	0.44	0.3025	10.4773	0.117476	12	9	11	12	14	14	21	19	.	19	13	18	13	14	27
grnhse1	4	ShootcompPea	3	5	52	179.79	4.07	2.1125	0.71	0.36	5.73239	0.170414	8	8	11	8	14	10	11	9	24	20	16	30	14	15	28
grnhse1	1	FullcompOat	2	2.75	29	165.76	3.01	.	0.17	.	17.7059	.	7	8	5	8	10	12	13	8	.	11	18	13	16	12	27
grnhse1	2	FullcompOat	3	2.25	35.5	144.47	2.93	1.7925	0.17	0.3625	17.2353	0.202232	8.5	12	7	7	19	15	13	9	.	17	16	.	12	20	27
grnhse1	3	FullcompOat	2	2.5	54	301.14	5.91	1.305	0.4	0.3025	14.775	0.231801	5	6	9	11	10	14	9	11	.	17	14	23	13	14	27
grnhse1	4	FullcompOat	3	2	35.5	157.95	2.31	1.4225	0.24	0.3975	9.625	0.279438	12.5	8	9	7	17	10	14	9	.	16	13	.	15	15	31
grnhse1	1	FullcompPea	3	4	32	191.46	3.04	3.2675	0.21	0.1975	14.4762	0.0604438	8	7	11	10	16	7	13	11	.	18	13	.	15	19	26
grnhse1	2	FullcompPea	3	3.5	28	113.44	1.82	2.47	0.32	0.24	5.6875	0.097166	7	8	11	12	10	7	12	8	.	15	14	.	9	12	24
grnhse1	3	FullcompPea	3	3.25	23	132.92	2.24	2.73	0.4	0.4625	5.6	0.169414	5	8	8	10	9	13	12	14	.	12	16	31	18	12	.
grnhse1	4	FullcompPea	3	4.25	34	82.52	2.04	1.825	0.28	0.2625	7.28571	0.143836	8	11	9	12	14	12	15	10	27	14	10	27	15	12	24

## Sheet: emergence
Experimental unit		Focal plant emergence (Days after seeding)		neighbour plants emergence (Days after seeding)				Feb 12/2013 seeeded
				with label	left of label	Across from label	Right of label
No competition -oat 1		3		3	3	3	3	3
No competition -oat 2		3		2	3	2	2	2.25
No competition -oat 3		2		2	2	2	2	2
No competition -oat 4		4		2	3	2	3	2.5
No competition -pea 1		2		5	4	4	6	4.75
No competition -pea 2		3		5	5	3	3	4
No competition -pea 3		3		6	9	3	3	5.25
No competition -pea 4		4		4	9	4	4	5.25
Root competition - oat 1		3		4	4	4	5	4.25
Root competition - oat 2		5		2	2	2	2	2
Root competition - oat 3		3		2	2	3	2	2.25
Root competition - oat 4		3		3	3	3	3	3
Root competiton - pea 1		3		4	3	3	3	3.25
Root competiton - pea 2		4		3	3	6	2	3.5
Root competiton - pea 3		4		4	5	3	3	3.75
Root competiton - pea 4		3		2	2	4	2	2.5
Shoot competition - oat 1		2		4	5	3	2	3.5
Shoot competition - oat 2		3		2	2	2	3	2.25
Shoot competition - oat 3		3		2	2	2	2	2
Shoot competition - oat 4		3		2	2	2	2	2
Shoot competition - pea 1		3		3	4	6	5	4.5
Shoot competition - pea 2		4		3	3	7	5	4.5
Shoot competition - pea 3		3		4	5	5	5	4.75
Shoot competition - pea 4		3		5	5	4	6	5
Full competition - oat 1		2		3	2	3	3	2.75
Full competition - oat 2		3		2	2	2	3	2.25
Full competition - oat 3		2		2	2	4	2	2.5
Full competition - oat 4		3		2	2	2	2	2
Full competition - pea 1		3		5	3	4	4	4
Full competition - pea 2		3		4	4	3	3	3.5
Full competition - pea 3		3		3	3	4	3	3.25
Full competition - pea 4		3		4	4	6	3	4.25

## Sheet: internode length
	1st week						2nd week						3rd week							4th week									5th week					avg of trt				6th week
Experimental unit	Internode length (mm) (epicotyl)	avg of trt	Internode length (mm) (1st to 2nd nodes)	avg of trt		Experimental unit	Internode length (mm) (epicotyl)		Internode length (mm) (1st to 2nd nodes)	avg of trt		Experimental unit	Internode length (mm) (epicotyl)	avg of trt	Internode length (mm) (1st to 2nd nodes)	avg of trt		Experimental unit		Internode length (mm) (epicotyl)	avg of trt	Internode length (mm) (1st to 2nd nodes)	avgof trt	Internode length (mm) (8th to 9th nodes)	avg of trt		Experimental unit		Internode length (mm) (epicotyl)	avg of trt	Internode length (mm) (1st to 2nd nodes)	avg of trt	Internode length (mm) (8th to 9th nodes)			Experimental unit		Internode length (mm) (epicotyl)	avg of trt	Internode length (mm) (1st to 2nd nodes)	avg of trt	Internode length (mm) (8th to 9th nodes)	avg of trt
								avg of trt
No comp -oat 1	10.5		10			No comp -oat 1	12		13			No comp -oat 1	15		17			No comp -oat 1		15		12		.			No comp -oat 1		17		14		.			No comp -oat 1		11		14		39
No comp -oat 2	13	10.125	10	8.5		No comp -oat 2	18	13.75	10	11.5		No comp -oat 2	18	15.25	10	12.75		No comp -oat 2		20	15.75	12	11.5	.	.		No comp -oat 2		13	13.25	14	13.5	9	20		No comp -oat 2		17	13.5	19	16.25	20	30
No comp -oat 3	9		6			No comp -oat 3	12		11			No comp -oat 3	13		10			No comp -oat 3		13		10		.			No comp -oat 3		9		15		31			No comp -oat 3		12		15		31
No comp -oat 4	8		8			No comp -oat 4	13		12			No comp -oat 4	15		14			No comp -oat 4		15		12		.			No comp -oat 4		14		11		20			No comp -oat 4		14		17		.
No comp -pea 1	9		9			No comp -pea 1	12		11			No comp -pea 1	17	16	20			No comp -pea 1		9		10		27			No comp -pea 1		12		11		24			No comp -pea 1		13		17		27
No comp -pea 2	8	8.25	7	8.375		No comp -pea 2	14	11.5	10	10.75		No comp -pea 2	14		13	14		No comp -pea 2		11	10.75	14	10.75	.	27		No comp -pea 2		13	15.25	11	11.25	21	22.5		No comp -pea 2		16	15.25	13	14.25	22	26.25
No comp -pea 3	7		8			No comp -pea 3	9		10			No comp -pea 3	14		11			No comp -pea 3		9		7		.			No comp -pea 3		18		11		.			No comp -pea 3		17		14		32
No comp -pea 4	9		9.5			No comp -pea 4	11		12			No comp -pea 4	19		12			No comp -pea 4		14		12		.			No comp -pea 4		18		12		.			No comp -pea 4		15		13		24
Root comp - oat 1	9		6			Root comp - oat 1	10		7			Root comp - oat 1	13		9			Root comp - oat 1		15		7		.			Root comp - oat 1		14		17		.			Root comp - oat 1		12		17		42
Root comp - oat 2	4	6	6	5.75		Root comp - oat 2	8	9.5	9	10		Root comp - oat 2	12	12	11	12.25		Root comp - oat 2		8	9	6	8.25	.			Root comp - oat 2		10	12.5	10	15.5	.	25		Root comp - oat 2		9	12.75	9	14.5	27	29
Root comp - oat 3	6		6			Root comp - oat 3	12		15			Root comp - oat 3	11		16			Root comp - oat 3		4		8		10	10		Root comp - oat 3		13		20		25			Root comp - oat 3		12		18		26
Root comp - oat 4	5		5			Root comp - oat 4	8		9			Root comp - oat 4	12		13			Root comp - oat 4		9		12		.			Root comp - oat 4		13		15		.			Root comp - oat 4		18		14		21
Root comp - pea 1	8.5		8			Root comp - pea 1	11		10			Root comp - pea 1	21		12			Root comp - pea 1		7		12		.			Root comp - pea 1		10		14		.			Root comp - pea 1		11		12		32
Root comp - pea 2	10	8.375	12	9.75		Root comp - pea 2	11	11.25	11	10.75		Root comp - pea 2	12	13.25	11	11.25		Root comp - pea 2		15	11.5	11	12.75	16	21.5		Root comp - pea 2		10	11	15	16.5	28	28		Root comp - pea 2		7	12.5	12	14.75	28	24.6667
Root comp - pea 3	8		8			Root comp - pea 3	12		10			Root comp - pea 3	10		10			Root comp - pea 3		14		17		27			Root comp - pea 3		14		17		.			Root comp - pea 3		14		16		14
Root comp - pea 4	7		11			Root comp - pea 4	11		12			Root comp - pea 4	10		12			Root comp - pea 4		10		11		.			Root comp - pea 4		10		20		.			Root comp - pea 4		18		19		.
Shoot comp - oat 1	9		9			Shoot comp - oat 1	13		10			Shoot comp - oat 1	17		12			Shoot comp - oat 1		16		9		.			Shoot comp - oat 1		11		10		.			Shoot comp - oat 1		12		17		38
Shoot comp - oat 2	10	7.75	8	7.75		Shoot comp - oat 2	12	11.625	10	9.75		Shoot comp - oat 2	18	16.5	14	11.75		Shoot comp - oat 2		16	14.5	10	10.75	.			Shoot comp - oat 2		9	11.5	16	14	.			Shoot comp - oat 2		16	13.75	15	16.25	.	32.6667
Shoot comp - oat 3	7		8			Shoot comp - oat 3	10		9			Shoot comp - oat 3	15		8			Shoot comp - oat 3		14		10		22	22		Shoot comp - oat 3		14		9		26	26		Shoot comp - oat 3		9		16		27
Shoot comp - oat 4	5		6			Shoot comp - oat 4	11.5		10			Shoot comp - oat 4	16		13			Shoot comp - oat 4		12		14		.			Shoot comp - oat 4		12		21		.			Shoot comp - oat 4		18		17		33
Shoot comp - pea 1	8		8			Shoot comp - pea 1	8		9			Shoot comp - pea 1	12		8			Shoot comp - pea 1		10		13		.			Shoot comp - pea 1		18		12		.			Shoot comp - pea 1		13		14		22
Shoot comp - pea 2	7	8.75	7	8		Shoot comp - pea 2	8	9.5	9	9.5		Shoot comp - pea 2	17	14.25	10	10.5		Shoot comp - pea 2		10	13	10	12.75	23	23.5		Shoot comp - pea 2		17		9	12.5	26	24.6667		Shoot comp - pea 2		15	13.75	10	13.25	23	25
Shoot comp - pea 3	12		9			Shoot comp - pea 3	11		12			Shoot comp - pea 3	14		14			Shoot comp - pea 3		21		19		.			Shoot comp - pea 3		19	18.5	13		18			Shoot comp - pea 3		13		14		27
Shoot comp - pea 4	8		8			Shoot comp - pea 4	11		8			Shoot comp - pea 4	14		10			Shoot comp - pea 4		11		9		24			Shoot comp - pea 4		20		16		30			Shoot comp - pea 4		14		15		28
Full comp - oat 1	7		8			Full comp - oat 1	5		8			Full comp - oat 1	10		12			Full comp - oat 1		13		8		.			Full comp - oat 1		11		18		13			Full comp - oat 1		16		12		27
Full comp - oat 2	8.5	8.25	12	8.5		Full comp - oat 2	7	7.5	7	8.25		Full comp - oat 2	19	14	15	12.75		Full comp - oat 2		13	12.25	9	9.25	.			Full comp - oat 2		17	15.25	16	15.25	.	18		Full comp - oat 2		12	14	20	15.25	27	28
Full comp - oat 3	5		6			Full comp - oat 3	9		11			Full comp - oat 3	10		14			Full comp - oat 3		9		11		.			Full comp - oat 3		17		14		23			Full comp - oat 3		13		14		27
Full comp - oat 4	12.5		8			Full comp - oat 4	9		7			Full comp - oat 4	17		10			Full comp - oat 4		14		9		.			Full comp - oat 4		16		13		.			Full comp - oat 4		15		15		31
Full comp - pea 1	8		7			Full comp - pea 1	11		10			Full comp - pea 1	16		7			Full comp - pea 1		13		11		.			Full comp - pea 1		18		13		.			Full comp - pea 1		15		19		26
Full comp - pea 2	7	7	8	8.5		Full comp - pea 2	11		12	11		Full comp - pea 2	10	12.25	7	9.75		Full comp - pea 2		12	13	8	10.75	.	27		Full comp - pea 2		15	14.75	14	13.25	.			Full comp - pea 2		9	14.25	12	13.75	24	24.6667
Full comp - pea 3	5		8			Full comp - pea 3	8	9.75	10			Full comp - pea 3	9		13			Full comp - pea 3		12		14		.			Full comp - pea 3		12		16		31	29		Full comp - pea 3		18		12		.
Full comp - pea 4	8		11			Full comp - pea 4	9		12			Full comp - pea 4	14		12			Full comp - pea 4		15		10		27			Full comp - pea 4		14		10		27			Full comp - pea 4		15		12		24
	2022-02-01						2025-02-01						2004-03-01							2011-03-01									2018-03-01									2025-03-01
	oat 1-2 leaf 11-12 BBCH						Oat 11 -12 BBCH						Oat - 11-13 BBCH odd coleoptile tiller							Oat - 11-22 BBCH									Oat 11-37 BBCH									Oat - 11-47 BBCH (2 dead oats)
	Dakota 10-13 BBCH						Dakota 10-14 BBCH						Dakota 15-17 BBCH							Dakota 15-19 BBCH									Dakota 36-39 BBCH									Dakota - 51-59 BBCH
	Meadow 12-13 BBCH						Meadow 11-14 BBCH						Meadow - 14-16 BBCH							Meadow 15-19 BBCH									Meadow 36-39 BBCH									Meadow - 51-59 BBCH

## Sheet: vine length
Experimental unit	Vine length(focal pea plant) (cm)	avg of trt
No competition -oat 1	36.5		March 28th
No competition -oat 2	32
No competition -oat 3	34	32.125	Peas are at early flower and odd one is startind pod, no seeds, pods very small
No competition -oat 4	26
			Oats are up to boot, no awns visible and not fully elongated.
No competition -pea 1	35
No competition -pea 2	30	35.375
No competition -pea 3	36
No competition -pea 4	40.5
Root competition - oat 1	36
Root competition - oat 2	24	33.125
Root competition - oat 3	47
Root competition - oat 4	25.5
Root competiton - pea 1	35
Root competiton - pea 2	48	32.875
Root competiton - pea 3	26.5
Root competiton - pea 4	22
Shoot competition - oat 1	32.5
Shoot competition - oat 2	21.5	34
Shoot competition - oat 3	46
Shoot competition - oat 4	36
Shoot competition - pea 1	34
Shoot competition - pea 2	42	41.875
Shoot competition - pea 3	39.5
Shoot competition - pea 4	52
Full competition - oat 1	29
Full competition - oat 2	35.5	38.5
Full competition - oat 3	54
Full competition - oat 4	35.5
Full competition - pea 1	32
Full competition - pea 2	28	29.25
Full competition - pea 3	23
Full competition - pea 4	34

## Sheet: leaf area
Experimental unit	Leaf area (square cms)	LAI	avg for trt
				177.82cm2
No competition -oat 1	119.11	0.669835
No competition -oat 2	132.91	0.747441	0.688941
No competition -oat 3	80.03	0.450062
No competition -oat 4	157.98	0.888426		2028-03-01
No competition -pea 1	172.9	0.972332		Peas are at early flower and odd one is startind pod, no seeds, pods very small
No competition -pea 2	60.16	0.33832	0.651319
No competition -pea 3	104.14	0.585648		Oats are up to boot, no awns visible and not fully elongated.
No competition -pea 4	126.07	0.708975
Root competition - oat 1	156.98	0.882803
Root competition - oat 2	111.48	0.626926	0.723864
Root competition - oat 3	141.82	0.797548
Root competition - oat 4	104.59	0.588179
Root competiton - pea 1	134.95	0.758914
Root competiton - pea 2	121.14	0.681251
Root competiton - pea 3	156.66	0.881003	0.743308
Root competiton - pea 4	115.95	0.652064
Shoot competition - oat 1	185.17	1.04133
Shoot competition - oat 2	112.7	0.633787
Shoot competition - oat 3	181.33	1.01974	0.929325
Shoot competition - oat 4	181.81	1.02244
Shoot competition - pea 1	207.61	1.16753
Shoot competition - pea 2	96.63	0.543415	0.965246
Shoot competition - pea 3	202.53	1.13896
Shoot competition - pea 4	179.79	1.01108
Full competition - oat 1	165.76	0.932179
Full competition - oat 2	144.47	0.812451	1.0816
Full competition - oat 3	301.14	1.69351
Full competition - oat 4	157.95	0.888258
Full competition - pea 1	191.46	1.07671
Full competition - pea 2	113.44	0.637948	0.731554
Full competition - pea 3	132.92	0.747497
Full competition - pea 4	82.52	0.464065

## Sheet: shoot biomass
Experimental unit	focal plant shoot dry weight (g)	neighbouring plants shoot dry weight (g)	neighbor per plant
No competition -oat 1	2.24	4.44	1.11
No competition -oat 2	1.96	7.52	1.88
No competition -oat 3	1.04	8.64	2.16
No competition -oat 4	1.88	5.29	1.3225
No competition -pea 1	2.46	9.6	2.4
No competition -pea 2	0.99	8.38	2.095
No competition -pea 3	1.76	7.07	1.7675
No competition -pea 4	2.29	7.3	1.825
Root competition - oat 1	2.62	7.72	1.93
Root competition - oat 2	1.22	6.53	1.6325
Root competition - oat 3	2.9	5.15	1.2875
Root competition - oat 4	1.53	6.83	1.7075
Root competiton - pea 1	1.88	9.65	2.4125
Root competiton - pea 2	3.45	10.29	2.5725
Root competiton - pea 3	2.18	12.5	3.125
Root competiton - pea 4	1.57	9.63	2.4075
Shoot competition - oat 1	3.36	16.46	4.115
Shoot competition - oat 2	1.86	4.91	1.2275
Shoot competition - oat 3	4.32	2.56**	.
Shoot competition - oat 4	3.8	10.21	2.5525
Shoot competition - pea 1	3.21	11.46	2.865
Shoot competition - pea 2	2.52	9.9	2.475
Shoot competition - pea 3	4.61	10.3	2.575
Shoot competition - pea 4	4.07	8.45	2.1125
Full competition - oat 1	3.01	2.73**	.
Full competition - oat 2	2.93	7.17	1.7925
Full competition - oat 3	5.91	5.22	1.305
Full competition - oat 4	2.31	5.69	1.4225
Full competition - pea 1	3.04	13.07	3.2675
Full competition - pea 2	1.82	9.88	2.47
Full competition - pea 3	2.24	10.92	2.73
Full competition - pea 4	2.04	7.3	1.825
** dead oat plant may need to delete and not include
March 30 2013

## Sheet: root biomass
Experimental unit	focal plant root dry weight (g)	neighbouring plants root dry weight (g)	neighbor per plant
No competition -oat 1	0.34	1.82	0.455
No competition -oat 2	0.19	1.65	0.4125
No competition -oat 3	0.23	3.79	0.9475
No competition -oat 4	0.26	7.29	1.8225
No competition -pea 1	0.38	0.89	0.2225
No competition -pea 2	0.13	0.69	0.1725
No competition -pea 3	0.94	0.74	0.185
No competition -pea 4	0.15	0.76	0.19
Root competition - oat 1	0.37	1.53	0.3825
Root competition - oat 2	.	1.01	0.2525
Root competition - oat 3	0.21	1.13	0.2825
Root competition - oat 4	0.3	1.69	0.4225
Root competiton - pea 1	0.26	1.09	0.2725
Root competiton - pea 2	0.19	0.8	0.2
Root competiton - pea 3	0.27	1.35	0.3375
Root competiton - pea 4	0.18	0.57	0.1425
Shoot competition - oat 1	0.65	3.38	0.845
Shoot competition - oat 2	0.25	1.48	0.37
Shoot competition - oat 3	0.55	0.93**	.
Shoot competition - oat 4	0.78	3.05	0.7625
Shoot competition - pea 1	0.9	1.41	0.3525
Shoot competition - pea 2	0.42	0.79	0.1975
Shoot competition - pea 3	0.44	1.21	0.3025
Shoot competition - pea 4	0.71	1.44	0.36
Full competition - oat 1	0.17	0.57**	.
Full competition - oat 2	0.17	1.45	0.3625
Full competition - oat 3	0.4	1.21	0.3025
Full competition - oat 4	0.24	1.59	0.3975
Full competition - pea 1	0.21	0.79	0.1975
Full competition - pea 2	0.32	0.96	0.24
Full competition - pea 3	0.4	1.85	0.4625
Full competition - pea 4	0.28	1.05	0.2625
** dead oat plant may need to delete and not include
April 15 2013

## Sheet: root to shoot ratio focal plant
Experimental unit	root weight focal pea plant		shoot weight focal pea plant		root to shoot ratio focal pea plant
No competition -oat 1	0.34		2.24		0.151786
No competition -oat 2	0.19		1.96		0.0969388
No competition -oat 3	0.23		1.04		0.221154
No competition -oat 4	0.26		1.88		0.138298
No competition -pea 1	0.38		2.46		0.154472
No competition -pea 2	0.13		0.99		0.131313
No competition -pea 3	0.94		1.76		0.534091
No competition -pea 4	0.15		2.29		0.0655022
Root competition - oat 1	0.37		2.62		0.141221
Root competition - oat 2	.		.		.
Root competition - oat 3	0.21		2.9		0.0724138
Root competition - oat 4	0.3		1.53		0.196078
Root competiton - pea 1	0.26		1.88		0.138298
Root competiton - pea 2	0.19		3.45		0.0550725
Root competiton - pea 3	0.27		2.18		0.123853
Root competiton - pea 4	0.18		1.57		0.11465
Shoot competition - oat 1	0.65		3.36		0.193452
Shoot competition - oat 2	0.25		1.86		0.134409
Shoot competition - oat 3	0.55		4.32		0.127315
Shoot competition - oat 4	0.78		3.8		0.205263
Shoot competition - pea 1	0.9		3.21		0.280374
Shoot competition - pea 2	0.42		2.52		0.166667
Shoot competition - pea 3	0.44		4.61		0.0954447
Shoot competition - pea 4	0.71		4.07		0.174447
Full competition - oat 1	0.17		3.01		0.0564784
Full competition - oat 2	0.17		2.93		0.0580205
Full competition - oat 3	0.4		5.91		0.0676819
Full competition - oat 4	0.24		2.31		0.103896
Full competition - pea 1	0.21		3.04		0.0690789
Full competition - pea 2	0.32		1.82		0.175824
Full competition - pea 3	0.4		2.24		0.178571
Full competition - pea 4	0.28		2.04		0.137255

## Sheet: root to shoot ratio 1 neighbour
Experimental unit	root avg of treatment 1 neighbour plant		shoot avg of treatment 1 neighbour plant		root to shoot ratio 1 neighbour plant
No competition -oat 1	0.455		1.11		0.40991
No competition -oat 2	0.4125		1.88		0.219415
No competition -oat 3	0.9475		2.16		0.438657
No competition -oat 4	1.8225		1.3225		1.37807
No competition -pea 1	0.2225		2.4		0.0927083
No competition -pea 2	0.1725		2.095		0.0823389
No competition -pea 3	0.185		1.7675		0.104668
No competition -pea 4	0.19		1.825		0.10411
Root competition - oat 1	0.3825		1.93		0.198187
Root competition - oat 2	0.2525		1.6325		0.154671
Root competition - oat 3	0.2825		1.2875		0.219417
Root competition - oat 4	0.4225		1.7075		0.247438
Root competiton - pea 1	0.2725		2.4125		0.112953
Root competiton - pea 2	0.2		2.5725		0.0777454
Root competiton - pea 3	0.3375		3.125		0.108
Root competiton - pea 4	0.1425		2.4075		0.05919
Shoot competition - oat 1	0.845		4.115		0.205346
Shoot competition - oat 2	0.37		1.2275		0.301426
Shoot competition - oat 3	.		.		.
Shoot competition - oat 4	0.7625		2.5525		0.298727
Shoot competition - pea 1	0.3525		2.865		0.123037
Shoot competition - pea 2	0.1975		2.475		0.079798
Shoot competition - pea 3	0.3025		2.575		0.117476
Shoot competition - pea 4	0.36		2.1125		0.170414
			0
Full competition - oat 1	.		.		.
Full competition - oat 2	0.3625		1.7925		0.202232
Full competition - oat 3	0.3025		1.305		0.231801
Full competition - oat 4	0.3975		1.4225		0.279438
Full competition - pea 1	0.1975		3.2675		0.0604438
Full competition - pea 2	0.24		2.47		0.097166
Full competition - pea 3	0.4625		2.73		0.169414
Full competition - pea 4	0.2625		1.825		0.143836
