# Supplementary material for: Neighbour presence, not identity, influences root and shoot allocation in pea
Source: PLoS One. 2017 Mar 14;12(3):e0173758. doi: 10.1371/journal.pone.0173758 (PMC5349671; doi:10.1371/journal.pone.0173758)
Supplement: S2 File — (XLSX) [file pone.0173758.s002.xlsx]

## Sheet: for SAS
siteyr	Rep	Trt	f_emer	n_emer	p_ht	leafarea	pet_tendarea	shoot_bmassF	shoot_bmassN	root_bmassF	root_bmassN	root:shootF	root:shootN	1stInt_nodE	1stint_nod_1to2	2ndint_nodE	2ndint_nod1to2	3rdint_nodE	3rdint_nod1to2	3rdint_nod8to9	4thint_nodE	4thint_nod1to2	4thint_nod8to9	5thint_nodE	5thint_nod1to2	5thint_nod8to9
run2	1	Nocomp Oat	3	2.75	39	78.24	20.98	1.12	0.6525	0.29	0.2125	3.86207	0.32567	21	12	22	16	18	14	8	22	15	26	20	14	26
run2	2	Nocomp Oat	4	2.75	37	66.49	18.66	0.85	0.82	0.34	0.4425	2.5	0.539634	11	11	10	9	9	10	.	13	9	23	10	21	28
run2	3	Nocomp Oat	4	2.5	40	61.27	18.74	0.92	0.8875	0.17	0.2575	5.41176	0.290141	15	16	16	19	17	11	.	18	19	26	17	16	21
run2	4	Nocomp Oat	3	3	37	64.4	18.9	0.94	0.8025	0.21	0.3125	4.47619	0.389408	18	21	16	18	17	16	.	19	17	25	16	18	26
run2	1	NocompPea	3	4	36	66.25	22.99	0.88	1.035	0.29	0.2975	3.03448	0.28744	13	11	17	12	19	7	.	17	14	21	21	12	22
run2	2	NocompPea	5	4.75	35	74.94	22.43	0.98	1.4325	0.33	0.41	2.9697	0.286213	15	10	11	10	10	11	.	16	11	27	18	11	26
run2	3	NocompPea	4	4.25	40.5	61.28	24.03	1.05	0.915	0.23	0.245	4.56522	0.26776	32	14	29	14	34	12	.	33	16	28	35	17	25
run2	4	NocompPea	4	4	42	78.09	23.5	1.02	1.34	0.29	0.255	3.51724	0.190299	12	14	10	14	13	15	6	15	17	27	17	14	26
run2	1	RootcompOat	3	2.5	41	98.51	26.2	1.22	0.9525	0.24	0.2675	5.08333	0.28084	15	11	19	16	21	14	6	15	14	25	24	13	36
run2	2	RootcompOat	4	3	37	84.96	27.92	1.17	0.8175	0.18	0.2575	6.5	0.314985	11	11	12	13	7	11	8	20	20	24	16	12	29
run2	3	RootcompOat	4	3.5	32	49.7	13.32	0.55	0.99	0.1	0.2425	5.5	0.244949	16	12	21	13	14	9	.	20	12	21	16	13	22
run2	4	RootcompOat	4	2.75	42	107.05	32.64	1.45	0.965	0.18	0.3175	8.05556	0.329016	9	10	12	10	9	10	.	12	14	32	12	11	25
run2	1	RootcompPea	3	4	42	103.79	35.07	1.54	1.365	0.13	0.24	11.8462	0.175824	15	12	14	13	9	12	.	12	10	29	15	16	32
run2	2	RootcompPea	4	4.75	32	58.89	18.22	0.75	1.3	0.25	0.26	3	0.2	18	12	21	15	19	9	.	21	12	23	24	8	23
run2	3	RootcompPea	4	3.5	43	75.61	24.05	0.79	1.665	0.09	0.14	8.77778	0.0840841	22	12	21	16	27	14	.	17	13	40	20	13	33
run2	4	RootcompPea	4	4.25	31	51.46	17.59	0.69	0.9425	0.09	0.09	7.66667	0.0954907	14	11	12	17	16	14	.	16	12	24	14	12	24
run2	1	ShootcompOat	3	2.5	39.5	81.52	25.89	0.93	0.7825	0.21	0.275	4.42857	0.351438	23	17	23	18	21	14	.	20	14	25	24	16	29
run2	2	ShootcompOat	3	2	40.5	73.47	37.63	1.35	0.87	0.25	0.2275	5.4	0.261494	18	16	19	17	16	9	.	15	16	32	20	12	32
run2	3	ShootcompOat	3	2.75	45	85.16	33.48	1.57	0.74	0.33	0.28	4.75758	0.378378	19	15	15	18	11	12	12	16	16	27	20	16	26
run2	4	ShootcompOat	5	2.75	33	65.46	25.24	1	0.8825	0.3	0.23	3.33333	0.260623	5	6	7	14	7	9	.	7	17	12	7	15	25
run2	1	ShootcompPea	3	3.75	48.5	90.1	48.74	1.92	1.09	0.38	0.2225	5.05263	0.204128	17	11	18	12	11	10	26	18	13	30	23	13	30
run2	2	ShootcompPea	3	3.5	40	73.3	27	1.01	1.0525	0.26	0.2675	3.88462	0.254157	18	16	15	17	18	16	.	17	18	25	25	14	27
run2	3	ShootcompPea	4	4	38	69.87	28.3	1.24	1.105	0.29	0.24	4.27586	0.217195	14	13	18	19	26	19	.	20	13	25	20	12	28
run2	4	ShootcompPea	4	4.75	48	110.17	47.25	1.94	1.3025	0.43	0.2875	4.51163	0.220729	10	12	7	14	6	12	22	7	14	23	8	12	26
run2	1	FullcompOat	2	2	34.5	83.86	27.27	1.31	1.5875	0.2	0.4575	6.55	0.288189	12	14	15	8	12	11	.	14	10	21	19	14	27
run2	2	FullcompOat	3	2.75	34	63.96	16.79	0.75	1.05	0.15	0.2575	5	0.245238	20	12	27	14	26	14	.	21	14	32	25	31	28
run2	3	FullcompOat	4	2.5	32.5	62.02	22.33	0.88	1.035	0.11	0.255	8	0.246377	13	14	14	12	12	12	.	23	17	25	21	16	22
run2	4	FullcompOat	5	3	46	84.26	35.47	1.4	1.2425	0.16	0.325	8.75	0.261569	10	14	10	16	8	14	6	16	18	31	22	16	29
run2	1	FullcompPea	3	3.75	50.5	108.09	42	2.12	1.5825	0.28	0.2325	7.57143	0.146919	14	14	27	20	14	20	29	22	12	27	23	16	27
run2	2	FullcompPea	4	3.75	36.5	60.39	21.71	0.87	1.4775	0.1	0.125	8.7	0.0846024	14	13	18	13	16	10	.	27	16	27	18	11	27
run2	3	FullcompPea	4	3.75	37	78.15	23.32	0.97	0.965	0.06	0.0575	16.1667	0.0595855	18	12	15	14	20	9	.	21	12	28	28	15	25
run2	4	FullcompPea	4	4	41	91.19	27.78	1.41	1.2475	0.08	0.065	17.625	0.0521042	14	17	14	20	7	11	5	8	18	28	16	18	33

## Sheet: emergence
Experimental unit		Focal plant emergence (Days after seeding)		neighbour plants emergence (Days after seeding)				June 16/2013 seeeded
				with label	left of label	Across from label	Right of label	avg of trt
No competition -oat 1		3		3	3	2	3	2.75
No competition -oat 2		4		4	3	2	2	2.75
No competition -oat 3		4		2	3	3	2	2.5
No competition -oat 4		3		3	3	3	3	3
No competition -pea 1		3		5	3	3	5	4
No competition -pea 2		5		5	4	5	5	4.75
No competition -pea 3		4		5	4	4	4	4.25
No competition -pea 4		4		4	4	4	4	4
Root competition - oat 1		3		2	3	3	2	2.5
Root competition - oat 2		4		4	2	3	3	3
Root competition - oat 3		4		3	3	3	5	3.5
Root competition - oat 4		4		2	3	3	3	2.75
Root competiton - pea 1		3		4	4	4	4	4
Root competiton - pea 2		4		5	5	5	4	4.75
Root competiton - pea 3		4		3	4	4	3	3.5
Root competiton - pea 4		4		4	4	4	5	4.25
Shoot competition - oat 1		3		3	2	3	2	2.5
Shoot competition - oat 2		3		2	2	2	2	2
Shoot competition - oat 3		3		3	2	2	4	2.75
Shoot competition - oat 4		5		3	3	2	3	2.75		red denotes a transplant
Shoot competition - pea 1		3		3	4	3	5	3.75
Shoot competition - pea 2		3		3	3	4	4	3.5
Shoot competition - pea 3		4		5	5	3	3	4
Shoot competition - pea 4		4		5	5	4	5	4.75
Full competition - oat 1		2		2	2	2	2	2
Full competition - oat 2		3		3	3	3	2	2.75
Full competition - oat 3		4		2	2	3	3	2.5
Full competition - oat 4		5		3	3	3	3	3
Full competition - pea 1		3		5	4	3	3	3.75
Full competition - pea 2		4		3	4	4	4	3.75
Full competition - pea 3		4		4	4	4	3	3.75
Full competition - pea 4		4		5	4	4	3	4

## Sheet: internode length
		1st week							2nd week							3rd week									4th week									5th week
Experimental unit		Internode length (mm) (epicotyl)	avg of trt	Internode length (mm) (1st to 2nd nodes)	avg of trt		Experimental unit		Internode length (mm) (epicotyl)	avg of trt	Internode length (mm) (1st to 2nd nodes)	avg of trt		Experimental unit		Internode length (mm) (epicotyl)	avg of trt	Internode length (mm) (1st to 2nd nodes)	avg of trt	Internode length (mm) (8th to 9th nodes)	avg of trt		Experimental unit		Internode length (mm) (epicotyl)	avg of trt	Internode length (mm) (1st to 2nd nodes)	avg of trt	Internode length (mm) (8th to 9th nodes)	avg of trt		Experimental unit		Internode length (mm) (epicotyl)	avg of trt	Internode length (mm) (1st to 2nd nodes)	avg of trt	Internode length (mm) (8th to 9th nodes)	avg of trt
No comp -oat 1		21		12			No comp -oat 1		22		16			No comp -oat 1		18		14		8			No comp -oat 1		22		15		26			No comp -oat 1		20		14		26
No comp -oat 2		11	16.25	11	15		No comp -oat 2		10	16	9	15.5		No comp -oat 2		9	15.25	10	12.75	.	8		No comp -oat 2		13	18	9	15	23	25		No comp -oat 2		10	15.75	21	17.25	28	25.25
No comp -oat 3		15		16			No comp -oat 3		16		19			No comp -oat 3		17		11		.			No comp -oat 3		18		19		26			No comp -oat 3		17		16		21
No comp -oat 4		18		21			No comp -oat 4		16		18			No comp -oat 4		17		16		.			No comp -oat 4		19		17		25			No comp -oat 4		16		18		26
No comp -pea 1		13		11			No comp -pea 1		17		12			No comp -pea 1		19		7		.			No comp -pea 1		17		14		21			No comp -pea 1		21		12		22
No comp -pea 2		15	18	10	12.25		No comp -pea 2		11	16.75	10	12.5		No comp -pea 2		10	19	11	11.25	.	6		No comp -pea 2		16	20.25	11	14.5	27	25.75		No comp -pea 2		18	22.75	11	13.5	26	24.75
No comp -pea 3		32		14			No comp -pea 3		29		14			No comp -pea 3		34		12		.			No comp -pea 3		33		16		28			No comp -pea 3		35		17		25
No comp -pea 4		12		14			No comp -pea 4		10		14			No comp -pea 4		13		15		6			No comp -pea 4		15		17		27			No comp -pea 4		17		14		26
Root comp - oat 1		15		11			Root comp - oat 1		19		16			Root comp - oat 1		21		14		6			Root comp - oat 1		15		14		25			Root comp - oat 1		24		13		36
Root comp - oat 2		11	12.75	11	11		Root comp - oat 2		12	16	13	13		Root comp - oat 2		7	12.75	11	11	8	7		Root comp - oat 2		20	16.75	20	15	24	25.5		Root comp - oat 2		16	17	12	12.25	29	28
Root comp - oat 3		16		12			Root comp - oat 3		21		13			Root comp - oat 3		14		9		.			Root comp - oat 3		20		12		21			Root comp - oat 3		16		13		22
Root comp - oat 4		9		10			Root comp - oat 4		12		10			Root comp - oat 4		9		10		.			Root comp - oat 4		12		14		32			Root comp - oat 4		12		11		25
Root comp - pea 1		15		12			Root comp - pea 1		14		13			Root comp - pea 1		9		12		.			Root comp - pea 1		12		10		29			Root comp - pea 1		15		16		32
Root comp - pea 2		18	17.25	12	11.75		Root comp - pea 2		21	17	15	15.25		Root comp - pea 2		19	17.75	9	12.25	.	.		Root comp - pea 2		21	16.5	12		23	29		Root comp - pea 2		24	18.25	8	12.25	23	28
Root comp - pea 3		22		12			Root comp - pea 3		21		16			Root comp - pea 3		27		14		.			Root comp - pea 3		17		13		40			Root comp - pea 3		20		13		33
Root comp - pea 4		14		11			Root comp - pea 4		12		17			Root comp - pea 4		16		14		.			Root comp - pea 4		16		12		24			Root comp - pea 4		14		12		24
Shoot comp - oat 1		23		17			Shoot comp - oat 1		23		18			Shoot comp - oat 1		21		14		.			Shoot comp - oat 1		20		14		25			Shoot comp - oat 1		24		16		29
Shoot comp - oat 2		18	16.25	16	13.5		Shoot comp - oat 2		19	16	17	16.75		Shoot comp - oat 2		16	13.75	9	11	.	12		Shoot comp - oat 2		15	14.5	16	15.75	32			Shoot comp - oat 2		20	17.75	12	14.75	32	28
Shoot comp - oat 3		19		15			Shoot comp - oat 3		15		18			Shoot comp - oat 3		11		12		12			Shoot comp - oat 3		16		16		27			Shoot comp - oat 3		20		16		26
Shoot comp - oat 4		5		6			Shoot comp - oat 4		7		14			Shoot comp - oat 4		7		9		.			Shoot comp - oat 4		7		17		12			Shoot comp - oat 4		7		15		25
Shoot comp - pea 1		17		11			Shoot comp - pea 1		18		12			Shoot comp - pea 1		11		10		26			Shoot comp - pea 1		18		13		30			Shoot comp - pea 1		23		13		30
Shoot comp - pea 2		18	14.75	16	13		Shoot comp - pea 2		15	14.5	17	15.5		Shoot comp - pea 2		18	15.25	16	14.25	.	24		Shoot comp - pea 2		17	15.5	18	14.5	25	25.75		Shoot comp - pea 2		25	19	14	12.75	27	27.75
Shoot comp - pea 3		14		13			Shoot comp - pea 3		18		19			Shoot comp - pea 3		26		19		.			Shoot comp - pea 3		20		13		25			Shoot comp - pea 3		20		12		28
Shoot comp - pea 4		10		12			Shoot comp - pea 4		7		14			Shoot comp - pea 4		6		12		22			Shoot comp - pea 4		7		14		23			Shoot comp - pea 4		8		12		26
Full comp - oat 1		12		14			Full comp - oat 1		15		8			Full comp - oat 1		12		11		.			Full comp - oat 1		14		10		21			Full comp - oat 1		19		14		27
Full comp - oat 2		20	13.75	12	13.5		Full comp - oat 2		27	16.5	14	12.5		Full comp - oat 2		26	14.5	14	12.75	.	6		Full comp - oat 2		21	18.5	14	14.75	32	27.25		Full comp - oat 2		25	21.75	31	19.25	28	26.5
Full comp - oat 3		13		14			Full comp - oat 3		14		12			Full comp - oat 3		12		12		.			Full comp - oat 3		23		17		25			Full comp - oat 3		21		16		22
Full comp - oat 4		10		14			Full comp - oat 4		10		16			Full comp - oat 4		8		14		6			Full comp - oat 4		16		18		31			Full comp - oat 4		22		16		29
Full comp - pea 1		14		14			Full comp - pea 1		27		20			Full comp - pea 1		14		20		29	17		Full comp - pea 1		22		12		27			Full comp - pea 1		23		16		27
Full comp - pea 2		14	15	13	14		Full comp - pea 2		18	18.5	13	16.75		Full comp - pea 2		16	14.25	10	12.5	.			Full comp - pea 2		27	19.5	16	14.5	27	27.5		Full comp - pea 2		18	21.25	11	15	27	28
Full comp - pea 3		18		12			Full comp - pea 3		15		14			Full comp - pea 3		20		9		.			Full comp - pea 3		21		12		28			Full comp - pea 3		28		15		25
Full comp - pea 4		14		17			Full comp - pea 4		14		20			Full comp - pea 4		7		11		5			Full comp - pea 4		8		18		28			Full comp - pea 4		16		18		33
		June 27 2013							July 2nd 2013							July 8th 2013									July 15th 2013									July 22nd, 2013. Harvest day

## Sheet: vine length
Experimental unit	Vine length(focal pea plant) (cm)	avg of trt
No competition -oat 1	39
No competition -oat 2	37	38.25
No competition -oat 3	40
No competition -oat 4	37
No competition -pea 1	36
No competition -pea 2	35	38.375
No competition -pea 3	40.5
No competition -pea 4	42
Root competition - oat 1	41
Root competition - oat 2	37	38
Root competition - oat 3	32
Root competition - oat 4	42
Root competiton - pea 1	42
Root competiton - pea 2	32	37
Root competiton - pea 3	43
Root competiton - pea 4	31
Shoot competition - oat 1	39.5
Shoot competition - oat 2	40.5	39.5
Shoot competition - oat 3	45
Shoot competition - oat 4	33
Shoot competition - pea 1	48.5
Shoot competition - pea 2	40	43.625
Shoot competition - pea 3	38
Shoot competition - pea 4	48
Full competition - oat 1	34.5
Full competition - oat 2	34	36.75
Full competition - oat 3	32.5
Full competition - oat 4	46
Full competition - pea 1	50.5
Full competition - pea 2	36.5	41.25
Full competition - pea 3	37
Full competition - pea 4	41
	July 22nd, 2013. Harvest day

## Sheet: leaf area
Experimental unit	Leaf area (square cms)	LAI	avg of trt	Petiole and tendril area	avg of trt
No competition -oat 1	78.24	0.439996		20.98
No competition -oat 2	66.49	0.373917	0.38016	18.66	19.32
No competition -oat 3	61.27	0.344562		18.74
No competition -oat 4	64.4	0.362164		18.9
No competition -pea 1	66.25	0.372568		22.99
No competition -pea 2	74.94	0.421437	0.394444	22.43	23.2375
No competition -pea 3	61.28	0.344618		24.03
No competition -pea 4	78.09	0.439152		23.5
Root competition - oat 1	98.51	0.553987		26.2
Root competition - oat 2	84.96	0.477787	0.478321	27.92	25.02
Root competition - oat 3	49.7	0.279496		13.32
Root competition - oat 4	107.05	0.602013		32.64
Root competiton - pea 1	103.79	0.58368		35.07
Root competiton - pea 2	58.89	0.331178	0.407364	18.22	23.7325
Root competiton - pea 3	75.61	0.425205		24.05
Root competiton - pea 4	51.46	0.289394		17.59
Shoot competition - oat 1	81.52	0.458441		25.89
Shoot competition - oat 2	73.47	0.413171	0.429662	37.63	30.56
Shoot competition - oat 3	85.16	0.478911		33.48
Shoot competition - oat 4	65.46	0.368125		25.24
Shoot competition - pea 1	90.1	0.506692		48.74
Shoot competition - pea 2	73.3	0.412215	0.482848	27	37.8225
Shoot competition - pea 3	69.87	0.392925		28.3
Shoot competition - pea 4	110.17	0.619559		47.25
Full competition - oat 1	83.86	0.4716		27.27
Full competition - oat 2	63.96	0.35969	0.41348	16.79	25.465
Full competition - oat 3	62.02	0.34878		22.33
Full competition - oat 4	84.26	0.47385		35.47
Full competition - pea 1	108.09	0.607862		42
Full competition - pea 2	60.39	0.339613	0.474947	21.71	28.7025
Full competition - pea 3	78.15	0.439489		23.32
Full competition - pea 4	91.19	0.512822		27.78
	July 22nd, 2013. Harvest day

## Sheet: shoot biomass
Experimental unit	focal plant shoot dry weight (g)	neighbouring plants shoot dry weight (g)	per plant
No competition -oat 1	1.12	2.61	0.6525
No competition -oat 2	0.85	3.28	0.82
No competition -oat 3	0.92	3.55	0.8875
No competition -oat 4	0.94	3.21	0.8025
No competition -pea 1	0.88	4.14	1.035
No competition -pea 2	0.98	5.73	1.4325
No competition -pea 3	1.05	3.66	0.915
No competition -pea 4	1.02	5.36	1.34
Root competition - oat 1	1.22	3.81	0.9525
Root competition - oat 2	1.17	3.27	0.8175
Root competition - oat 3	0.55	3.96	0.99
Root competition - oat 4	1.45	3.86	0.965
Root competiton - pea 1	1.54	5.46	1.365
Root competiton - pea 2	0.75	5.2	1.3
Root competiton - pea 3	0.79	6.66	1.665
Root competiton - pea 4	0.69	3.77	0.9425
Shoot competition - oat 1	0.93	3.13	0.7825
Shoot competition - oat 2	1.35	3.48	0.87
Shoot competition - oat 3	1.57	2.96	0.74
Shoot competition - oat 4	1	3.53	0.8825
Shoot competition - pea 1	1.92	4.36	1.09
Shoot competition - pea 2	1.01	4.21	1.0525
Shoot competition - pea 3	1.24	4.42	1.105
Shoot competition - pea 4	1.94	5.21	1.3025
Full competition - oat 1	1.31	6.35	1.5875
Full competition - oat 2	0.75	4.2	1.05
Full competition - oat 3	0.88	4.14	1.035
Full competition - oat 4	1.4	4.97	1.2425
Full competition - pea 1	2.12	6.33	1.5825
Full competition - pea 2	0.87	5.91	1.4775
Full competition - pea 3	0.97	3.86	0.965
Full competition - pea 4	1.41	4.99	1.2475
July 23 2013, put in oven for 24 hrs.

## Sheet: root biomass
Experimental unit	focal plant root dry weight (g)	neighbouring plants root dry weight (g)	per plant
No competition -oat 1	0.29	0.85	0.2125
No competition -oat 2	0.34	1.77	0.4425
No competition -oat 3	0.17	1.03	0.2575
No competition -oat 4	0.21	1.25	0.3125
No competition -pea 1	0.29	1.19	0.2975
No competition -pea 2	0.33	1.64	0.41
No competition -pea 3	0.23	0.98	0.245
No competition -pea 4	0.29	1.02	0.255
Root competition - oat 1	0.24	1.07	0.2675
Root competition - oat 2	0.18	1.03	0.2575
Root competition - oat 3	0.1	0.97	0.2425
Root competition - oat 4	0.18	1.27	0.3175
Root competiton - pea 1	0.13	0.96	0.24
Root competiton - pea 2	0.25	1.04	0.26
Root competiton - pea 3	0.09	0.56	0.14
Root competiton - pea 4	0.09	0.36	0.09
Shoot competition - oat 1	0.21	1.1	0.275
Shoot competition - oat 2	0.25	0.91	0.2275
Shoot competition - oat 3	0.33	1.12	0.28
Shoot competition - oat 4	0.3	0.92	0.23
Shoot competition - pea 1	0.38	0.89	0.2225
Shoot competition - pea 2	0.26	1.07	0.2675
Shoot competition - pea 3	0.29	0.96	0.24
Shoot competition - pea 4	0.43	1.15	0.2875
Full competition - oat 1	0.2	1.83	0.4575
Full competition - oat 2	0.15	1.03	0.2575
Full competition - oat 3	0.11	1.02	0.255
Full competition - oat 4	0.16	1.3	0.325
Full competition - pea 1	0.28	0.93	0.2325
Full competition - pea 2	0.1	0.5	0.125
Full competition - pea 3	0.06	0.23	0.0575
Full competition - pea 4	0.08	0.26	0.065
Aug 3, 2013 weighed, that night 9-10pm in Phytotron
	Put in drier in phytotron Tuesday July 30 and Wednesday July 31, 2013

## Sheet: root to shoot ratio focal plant
Experimental unit	root weight focal pea plant		shoot weight focal pea plant		root to shoot ratio focal pea plant
No competition -oat 1	0.29		1.12		0.258929
No competition -oat 2	0.34		0.85		0.4
No competition -oat 3	0.17		0.92		0.184783
No competition -oat 4	0.21		0.94		0.223404
No competition -pea 1	0.29		0.88		0.329545
No competition -pea 2	0.33		0.98		0.336735
No competition -pea 3	0.23		1.05		0.219048
No competition -pea 4	0.29		1.02		0.284314
Root competition - oat 1	0.24		1.22		0.196721
Root competition - oat 2	0.18		1.17		0.153846
Root competition - oat 3	0.1		0.55		0.181818
Root competition - oat 4	0.18		1.45		0.124138
Root competiton - pea 1	0.13		1.54		0.0844156
Root competiton - pea 2	0.25		0.75		0.333333
Root competiton - pea 3	0.09		0.79		0.113924
Root competiton - pea 4	0.09		0.69		0.130435
Shoot competition - oat 1	0.21		0.93		0.225806
Shoot competition - oat 2	0.25		1.35		0.185185
Shoot competition - oat 3	0.33		1.57		0.210191
Shoot competition - oat 4	0.3		1		0.3
Shoot competition - pea 1	0.38		1.92		0.197917
Shoot competition - pea 2	0.26		1.01		0.257426
Shoot competition - pea 3	0.29		1.24		0.233871
Shoot competition - pea 4	0.43		1.94		0.221649
Full competition - oat 1	0.2		1.31		0.152672
Full competition - oat 2	0.15		0.75		0.2
Full competition - oat 3	0.11		0.88		0.125
Full competition - oat 4	0.16		1.4		0.114286
Full competition - pea 1	0.28		2.12		0.132075
Full competition - pea 2	0.1		0.87		0.114943
Full competition - pea 3	0.06		0.97		0.0618557
Full competition - pea 4	0.08		1.41		0.0567376

## Sheet: root to shoot ratio 1 neighbour
Experimental unit	root weight of 1 neighbour plant		shoot weight of 1 neighbour plant		root to shoot ratio 1 neighbour plant
No competition -oat 1	0.2125		0.6525		0.32567
No competition -oat 2	0.4425		0.82		0.539634
No competition -oat 3	0.2575		0.8875		0.290141
No competition -oat 4	0.3125		0.8025		0.389408
No competition -pea 1	0.2975		1.035		0.28744
No competition -pea 2	0.41		1.4325		0.286213
No competition -pea 3	0.245		0.915		0.26776
No competition -pea 4	0.255		1.34		0.190299
Root competition - oat 1	0.2675		0.9525		0.28084
Root competition - oat 2	0.2575		0.8175		0.314985
Root competition - oat 3	0.2425		0.99		0.244949
Root competition - oat 4	0.3175		0.965		0.329016
Root competiton - pea 1	0.24		1.365		0.175824
Root competiton - pea 2	0.26		1.3		0.2
Root competiton - pea 3	0.14		1.665		0.0840841
Root competiton - pea 4	0.09		0.9425		0.0954907
	0
Shoot competition - oat 1	0.275		0.7825		0.351438
Shoot competition - oat 2	0.2275		0.87		0.261494
Shoot competition - oat 3	0.28		0.74		0.378378
Shoot competition - oat 4	0.23		0.8825		0.260623
Shoot competition - pea 1	0.2225		1.09		0.204128
Shoot competition - pea 2	0.2675		1.0525		0.254157
Shoot competition - pea 3	0.24		1.105		0.217195
Shoot competition - pea 4	0.2875		1.3025		0.220729
Full competition - oat 1	0.4575		1.5875		0.288189
Full competition - oat 2	0.2575		1.05		0.245238
Full competition - oat 3	0.255		1.035		0.246377
Full competition - oat 4	0.325		1.2425		0.261569
Full competition - pea 1	0.2325		1.5825		0.146919
Full competition - pea 2	0.125		1.4775		0.0846024
Full competition - pea 3	0.0575		0.965		0.0595855
Full competition - pea 4	0.065		1.2475		0.0521042
